# Supplementary material for: HIF1α stabilization in hypoxia is not oxidant-initiated
Source: eLife. 2021 Oct 1;10:e72873. doi: 10.7554/eLife.72873 (PMC8530508; doi:10.7554/eLife.72873)
Supplement: Figure 2—source data 1. [file elife-72873-fig2-data1.zip]

Archive with 19 entries (18 files):
- Figure 2 - source data 1/
- Figure 2 - source data 1/Actin control of endogenous catalase blot.tif
- Figure 2 - source data 1/Actin control of endogenous citrate synthase blot.tif
- Figure 2 - source data 1/Actin control of endogenous GPX1 blot.tif
- Figure 2 - source data 1/Actin control of endogenous GPX4 blot.tif
- Figure 2 - source data 1/Actin control of endogenous HIF1alpha blot.tif
- Figure 2 - source data 1/Actin control of endogenous MnSOD blot.tif
- Figure 2 - source data 1/Actin control of endogenous peroxiredoxin 3 blot.tif
- Figure 2 - source data 1/Actin control of ODD-luciferase blot.tif
- Figure 2 - source data 1/Endogenous catalase blot.tif
- Figure 2 - source data 1/Endogenous citrate synthase blot.tif
- Figure 2 - source data 1/Endogenous GPX1 blot.tif
- Figure 2 - source data 1/Endogenous GPX4 blot.tif
- Figure 2 - source data 1/Endogenous HIF1alpha blot.tif
- Figure 2 - source data 1/Endogenous MnSOD blot.tif
- Figure 2 - source data 1/Endogenous peroxiredoxin 3 blot.tif
- Figure 2 - source data 1/Figure 2 - source data 1.pdf
- Figure 2 - source data 1/ODD-luciferase blot.tif
- Figure 2 - source data 1/Thumbs.db
