# Supplementary material for: HIF1α stabilization in hypoxia is not oxidant-initiated
Source: eLife. 2021 Oct 1;10:e72873. doi: 10.7554/eLife.72873 (PMC8530508; doi:10.7554/eLife.72873)
Supplement: Figure 2—source data 2. [file elife-72873-fig2-data2.zip]

Archive with 11 entries (10 files):
- Figure 2 - source data 2/
- Figure 2 - source data 2/Actin control of endogenous catalase blot.tif
- Figure 2 - source data 2/Actin control of endogenous citrate synthase blot.tif
- Figure 2 - source data 2/Actin control of endogenous GPX1 blot.tif
- Figure 2 - source data 2/Actin control of endogenous GPX4 blot.tif
- Figure 2 - source data 2/Endogenous catalase blot.tif
- Figure 2 - source data 2/Endogenous citrate synthase blot.tif
- Figure 2 - source data 2/Endogenous GPX1 blot.tif
- Figure 2 - source data 2/Endogenous GPX4 blot.tif
- Figure 2 - source data 2/Figure 2 - source data 2.pdf
- Figure 2 - source data 2/Thumbs.db
