# Supplementary material for: HIF1α stabilization in hypoxia is not oxidant-initiated
Source: eLife. 2021 Oct 1;10:e72873. doi: 10.7554/eLife.72873 (PMC8530508; doi:10.7554/eLife.72873)
Supplement: Figure 2—figure supplement 1—source data 1. [file elife-72873-fig2-figsupp1-data1.zip]

Archive with 17 entries (16 files):
- Figure S1 - source data 1/
- Figure S1 - source data 1/Actin control of catalase blot.tif
- Figure S1 - source data 1/Actin control of Citrate Synthase blot.tif
- Figure S1 - source data 1/Actin control of GPX1 blot.tif
- Figure S1 - source data 1/Actin control of GPX4 blot.tif
- Figure S1 - source data 1/Actin control of HIF1alpha blot.tif
- Figure S1 - source data 1/Actin control of MnSOD blot.tif
- Figure S1 - source data 1/Actin control of PRDX3 blot.tif
- Figure S1 - source data 1/Catalase blot.tif
- Figure S1 - source data 1/Citrate Synthase blot.tif
- Figure S1 - source data 1/Figure S1 - source data 1.pdf
- Figure S1 - source data 1/GPX1 blot.tif
- Figure S1 - source data 1/GPX4 blot.tif
- Figure S1 - source data 1/HIF1alpha blot.tif
- Figure S1 - source data 1/MnSOD blot.tif
- Figure S1 - source data 1/PRDX3 blot.tif
- Figure S1 - source data 1/Thumbs.db
