# Supplementary material for: HIF1α stabilization in hypoxia is not oxidant-initiated
Source: eLife. 2021 Oct 1;10:e72873. doi: 10.7554/eLife.72873 (PMC8530508; doi:10.7554/eLife.72873)
Supplement: Figure 3—source data 2. [file elife-72873-fig3-data2.zip]

Archive with 11 entries (10 files):
- Figure 3 - source data 2/
- Figure 3 - source data 2/Actin control of GFP blot.tif
- Figure 3 - source data 2/Actin control of HIF1alpha blot.tif
- Figure 3 - source data 2/Actin control of ODD-Luc blot.tif
- Figure 3 - source data 2/Actin control of PRDX3 blot.tif
- Figure 3 - source data 2/Figure 3 - source data 2.pdf
- Figure 3 - source data 2/GFP blot.tif
- Figure 3 - source data 2/HIF1alpha blot.tif
- Figure 3 - source data 2/ODD-Luc blot.tif
- Figure 3 - source data 2/PRDX3 blot.tif
- Figure 3 - source data 2/Thumbs.db
