# Supplementary material for: HIF1α stabilization in hypoxia is not oxidant-initiated
Source: eLife. 2021 Oct 1;10:e72873. doi: 10.7554/eLife.72873 (PMC8530508; doi:10.7554/eLife.72873)
Supplement: Figure 3—figure supplement 5—source data 3. [file elife-72873-fig3-figsupp5-data3.zip]

Archive with 9 entries (8 files):
- Figure S7 - source data 3/
- Figure S7 - source data 3/Actin control of GFP blot.tif
- Figure S7 - source data 3/Actin control of GPX1 blot.tif
- Figure S7 - source data 3/Actin control of HIF1alpha blot.tif
- Figure S7 - source data 3/Figure S7 - source data 3.pdf
- Figure S7 - source data 3/GFP blot.tif
- Figure S7 - source data 3/GPX1 blot.tif
- Figure S7 - source data 3/HIF1alpha blot.tif
- Figure S7 - source data 3/Thumbs.db
