# Supplementary material for: HIF1α stabilization in hypoxia is not oxidant-initiated
Source: eLife. 2021 Oct 1;10:e72873. doi: 10.7554/eLife.72873 (PMC8530508; doi:10.7554/eLife.72873)
Supplement: Figure 3—figure supplement 6—source data 1. [file elife-72873-fig3-figsupp6-data1.zip]

Archive with 9 entries (8 files):
- Figure S8 - source data 1/
- Figure S8 - source data 1/Actin control of catalase blot.tif
- Figure S8 - source data 1/Actin control of GFP blot.tif
- Figure S8 - source data 1/Actin control of HIF1alpha blot.tif
- Figure S8 - source data 1/Catalase blot.tif
- Figure S8 - source data 1/Figure S8 - source data 1.pdf
- Figure S8 - source data 1/GFP blot.tif
- Figure S8 - source data 1/HIF1alpha blot.tif
- Figure S8 - source data 1/Thumbs.db
