# Supplementary material for: HIF1α stabilization in hypoxia is not oxidant-initiated
Source: eLife. 2021 Oct 1;10:e72873. doi: 10.7554/eLife.72873 (PMC8530508; doi:10.7554/eLife.72873)
Supplement: Figure 5—source data 1. [file elife-72873-fig5-data1.zip]

Archive with 11 entries (10 files):
- Figure 5 - source data 1/
- Figure 5 - source data 1/Actin control of GFP blot.tif
- Figure 5 - source data 1/Actin control of GPX4 blot.tif
- Figure 5 - source data 1/Actin control of HIF1alpha blot.tif
- Figure 5 - source data 1/Actin control of ODD-Luc blot.tif
- Figure 5 - source data 1/Figure 5 - source data 1.pdf
- Figure 5 - source data 1/GFP blot.tif
- Figure 5 - source data 1/GPX4 blot.tif
- Figure 5 - source data 1/HIF1alpha blot.tif
- Figure 5 - source data 1/ODD-luc blot.tif
- Figure 5 - source data 1/Thumbs.db
